# Supplementary material for: The Effect of Exercise on Visceral Adipose Tissue in Overweight Adults: A Systematic Review and Meta-Analysis
Source: PLoS One. 2013 Feb 8;8(2):e56415. doi: 10.1371/journal.pone.0056415 (PMC3568069; doi:10.1371/journal.pone.0056415)
Supplement: Table S1 — Extended data table including ethnicit and co-morbidities. (XLSX) [file pone.0056415.s001.xlsx]

## Sheet: Blad1
Studies	N EXO	Age	BMI	Training	Intensity	Frequency	Duration/session	Duration intervention	Assessment VAT	Results VAT**	Ethnicity	Co-morbidities
(Year)	(M/F)	(y)	(kg/m²)								ETHNICITY	COMORB
Boudou et al.	8	45.4 ±7.2	29.6 ±4.6	2x/w aerobic	aerobic: 75% VO2peak	3x/week	aerobic: 45 min	10 weeks	MRI L4-L5	from 153.25 cm² ±38.55 to 84.20 cm² ±21.30	Not reported	DM type 2
-2001	(8/0)			1x/w interval	interval:		interval: 25 min
					- 5x 2min 85% VO2peak
					-3min 50% VO2peak
Couillard et al.	100	High TG/low HDL: 42 ±14	HIGH TG/LOW HDL: 27.4 ±4.4	aerobic	55-75% VO2max	3/week	50 min	5 months	CT L4-L5	High TG/low HDL: -10.8 cm² ±21.1	Predominantly white	Not reported or none
-2001	(100/0)	Isolated high TG: 30 ±14	Isolated high TG: 28.8 ±4.2							Isolated high TG: -5.0 cm² ±17.2
Irwin ML et al.	80	61.0	30.5	combination	60-75% HRmax	5/week	45 min	12 months	CT L4-L5	-8.5 g/cm²	Predominantly white	Not reported or none
-2003	(0/80)
Miyatake et al.	23	45.2 ±7.5	29.0 ±2.3	aerobic	50%-65% HRmax	1/week and increasing steps with 1000/day	N.A.	5 months	CT at level umbiculus	from 108.7 cm² ±49.1 to 85.9 cm² ±40.9	Vsian	Not reported or none
-2003	(23/0)
Kuk et al.	76	On average 58y	On average 31	aerobic	50%VO2max	3-4/week	4-8-12kcal/kg/w	6 months	CT L4-L5	-0.02 kg	Predominantly white	Not reported or none
-2007	(0/76)
McTiernan et al.	100	F: 54.4 ±7.1	F: 28.9 ±5.5	aerobic	60-85% HRmax	6/week	60 min	12 months	CT L4-L5	-12.2 cm² ( -7.5 %)	Predominantly white	Not reported or none
-2007	(51/49)	M: 56.2 ±6.7	M: 29.7 ±3.7
Schmitz et al.	71	36 ±5	29.4 ±0.4	strength	3x 8-10 reps/exercise	2/week	60 min	12 months	CT L2-L3	-2.99 %	almost 30% black, +/- 60% white, less than 10% Asian/native american/other	Not reported or none
-2007	(0/71)
Irving BA et al.	20	51 ± 9	34 ±6	aerobic	low: rpe 10-12	5/week	300 -400 kcal/session	16 weeks	CT L4-L5	High Intensity: from 173cm² ±73 to 148cm² ±59	Predominantly white	metabolic syndrome
-2008	(0/20)				high: rpe 15-17					Moderate Intensity: no significant changes
Christiansen et al.	25	37.2 ±7	34.3	aerobic	70% HRres	3/week	60-75 min	12 weeks	Multislice MRI, femur to T8-T9	-0.18	Not reported	Not reported or none
-2009	(0/25)
Coker et al.	12	HI: 73 ±2	HI: 30 ±1	aerobic	HI: 75% VO2peak	4-5/week	1000 kcal/week	12 weeks	CT L4-L5	High Intensity: -39 cm² ±11	Not reported	Not reported or none
-2009	(6/6)	MI: 70 ±1	MI: 28 ±1		MI: 50% VO2peak					Moderate Intesity: no change
Kim et al.	24	49.4 ±9.6	30.7 ±3.3	aerobic	60-70% Hrmax	3/week	60 min	12 weeks	CT at level umbiculus	from 197.1 cm² to 165.7 cm² (±16%)	Asian	58% had metabolic syndrome
-2009	(24/0)
Koo et al.	13	59 ±4	28.0 ±2.7	aerobic	brisk walking	7/week	120 min	12 weeks	CT L4-L5	-29,7% ± 23.3%	Asian	DM type 2
-2010	(0/13)				±500 kcal/d
Sasai et al.	37	47.6 ± 8.6	Low Volume: 31.0 ±4.1	aerobic	65-80% HRmax	3/week	60-90 min	12 weeks	CT at level umbilicus	High Volume : -30.0 cm² ±23.4	Asian	Not reported or none
-2010	(37/0)		High Volume: 29.3 ±2.0							Low Volume: -17,8 cm² ±37.5
Friedenreich et al.	153	61.2 ± 5.4	29.1 ±4.5	aerobic	62% HRres	3.6/week	45 min	12 months	CT at level umbilicus	-16.5 cm²	Predominantly white	Not reported or none
-2011	(0/153)
Slentz et al.	110	ST: 49.7 ±11.4	ST: 30.5 ±3.4	strength	75% VO2peak	2-3/week	ST: 3 sets/day, 8–12 reps/set, 8 exercises	8 months	CT at level L4 pedicle	ST: + 0.8 cm² ±19	Predominantly white	mild to moderate dyslipedemia
-2011		AT: 49.5 ±9.8	AT: 30.4 ±3.2	aerobic	(14 kcal/kg/w)		AT: eq. To 19.2 km/week			AT: -15.9 cm² ±34
		COMB: 46.9 ±10.0	COMB: 30.7 ±3.4	combination						COMB: - 10.9 cm² ±9
N.R. = not reported
